# Supplementary material for: Comparative Analysis of the Mitochondrial Genomes of Five Species of Anabropsis (Orthoptera: Anostostomatidae) and the Phylogenetic Implications of Anostostomatidae
Source: Biology (Basel). 2025 Jun 26;14(7):772. doi: 10.3390/biology14070772 (PMC12292721; doi:10.3390/biology14070772)
Supplement: Supplementary file 1 [file biology-14-00772-s001.zip]

Archive with 1 entries (1 files):
- biology-3664949-supplementary.pdf
